# Supplementary material for: Evidence of a novel sublineage of Streptococcus agalactiae in elephants from zoo populations in Germany
Source: Microb Genom. 2025 Sep 4;11(9):001489. doi: 10.1099/mgen.0.001489 (PMC12421258; doi:10.1099/mgen.0.001489)
Supplement: Table S1. [file mgen-11-01489-s002.xlsx]

## Sheet: Supplementary Table S1
Supplementary Table S1: Metadata of 61 GBS genomes used in this study. Isolates marked with (*) were also used in a previous study from Eisenberg et al. (2017).
Elephant isolates analyzed in this study
Isolate name	ENA ID	Host species	Elephant ID	Isolation source	Isolation region	Isolation year
161002207-5	ERR6717703	Asian elephant	A	mouth	Germany (Zoo A)	2016
161002207-6	ERR6717706	Asian elephant	A	vagina	Germany (Zoo A)	2016
161002208-5	ERR6717709	Asian elephant	B	mouth	Germany (Zoo A)	2016
10-7-D-02041 *	ERR6717715	African elephant	C	nail (fistula)	Germany (Zoo B)	2010
141000096/2 *	ERR6717729	African elephant	D	abscess (eye)	Germany (Zoo B)	2014
141014875 *	ERR6717739	African elephant	E	swab (nose)	Germany (Zoo B)	2014
151001913-2 *	ERR6717744	African elephant	F	temporal gland	Germany (Zoo B)	2015
151002450-1 *	ERR6717748	African elephant	D	abscess (skin)	Germany (Zoo B)	2015
151002450-2 *	ERR6717750	African elephant	F	temporal gland	Germany (Zoo B)	2015
151003337-1 *	ERR6717777	African elephant	D	swab (ear)	Germany (Zoo B)	2015
151003337-2 *	ERR6717781	African elephant	D	swab (ear)	Germany (Zoo B)	2015
151003441-1 *	ERR6717782	African elephant	D	swab (ear)	Germany (Zoo B)	2015
151003441-2 *	ERR6717786	African elephant	D	swab (ear)	Germany (Zoo B)	2015
151003441-3 *	ERR6717790	African elephant	D	swab (ear)	Germany (Zoo B)	2015
151004802 *	ERR6717792	Asian elephant	B	swab (ear)	Germany (Zoo A)	2015
151005628-1	ERR6717796	Asian elephant	A	swab (ear)	Germany (Zoo A)	2015
151005628-2	ERR6717798	Asian elephant	A	abscess	Germany (Zoo A)	2015
151006965-1	ERR6717802	Asian elephant	B	swab (ear) (before laser)	Germany (Zoo A)	2015
151006965-2	ERR6717804	Asian elephant	B	swab (ear) (after laser)	Germany (Zoo A)	2015
151006967	ERR6717808	Asian elephant	A	swab (elbow)	Germany (Zoo A)	2015
151008126	ERR6717814	African elephant	F	temporal gland	Germany (Zoo B)	2015
151010127	ERR6717823	Asian elephant	A	foot	Germany (Zoo A)	2015
151010216	ERR6717825	African elephant	F	temporal gland	Germany (Zoo B)	2015
IHIT53690	-	African elephant	G	placenta	Germany (Zoo C)	2023
GBS isolates from other host species
09mas018883	SAMEA2272272	Bovine		milk	Sweden	2013
9857	SAMEA3888064	Bovine		milk	France	1996
10058	SAMEA3888065	Bovine		milk	France	1997
SA2	SAMEA3888067	Bovine		milk	Portugal	2011
SA35	SAMEA3888086	Bovine		milk	Portugal	2012
SA91	SAMEA3888131	Bovine		milk	Portugal	2013
SA296	SAMEA3888204	Bovine		milk	Portugal	2014
VSA3	SAMEA3888210	Bovine		milk	Portugal	2002
VSA16	SAMEA3888212	Bovine		milk	Portugal	2003
VSA121	SAMEA3888272	Bovine		milk	Portugal	2011
mad3	SAMEA3888275	Bovine		milk	Spain	2006
FSLS3-105	SAMN00993313	Bovine		milk	USA	2000
CCUG34230	SAMN02436210	Bovine		-	Germany	1995
FSLS3-027	SAMN02436304	Bovine		milk	USA	2000
DK-B-USS-032	SAMN03434993	Bovine		milk	Denmark	1994
DK-B-USS-196	SAMN03434999	Bovine		milk	USA	1999
JF4680	SAMN10055690	Bovine		-	Switzerland	2009
ILRI005	SAMEA2272371	Camel		pus	Africa	2004
ILRI027	SAMN10055691	Camel		milk	Africa	2004
ILRI032	SAMN10055692	Camel		wound	Africa	2004
ILRI021	SAMN10055693	Camel		pus	Africa	2001
ILRI068	SAMN10055696	Camel		pus	Africa	1999
ILRI025	SAMN06707234	Camel		milk	Africa	-
ILRI030	SAMN06707235	Camel		milk	Africa	-
ILRI037	SAMN06707236	Camel		oral	Africa	2004
ILRI054	SAMN06707237	Camel		wound	Africa	2001
ILRI067	SAMN06707238	Camel		wound	Africa	2003
ILRI120	SAMN06707239	Camel		nasal	Africa	2002
ILRI127	SAMN06707240	Camel		pus	Africa	2002
ILRI022	SAMN10055694	Camel		milk	Africa	2004
ILRI064	SAMN10055695	Camel		milk	Africa	2001
ILRI125	SAMN10055697	Camel		milk	Africa	1999
ILRI128	SAMN10055698	Camel		pus	Africa	2002
MRIZ1-206	SAMN02436211	Dog		-	-	-
MRIZ1-204	SAMN02436212	Dog		-	-	-
MRIZ1-205	SAMN02436306	Dog		-	-	-
GBS ST-1	SAMN04111187	Dog		oral	USA	2015
MRIZ1-198	SAMN00993779	Dolphin		-	-	-
UBN-6-2K	SAMD00042787	Fish		-	Thailand	2012
KKN-3-1L	SAMD00042788	Fish		-	Thailand	2012
LADL-90-503	SAMEA2272027	Fish		-	USA	1990
LADL_05-108a	SAMEA2272359	Fish		-	Honduras	2005
STIR-CD-23	SAMN00993454	Fish		-	-	-
STIR-CD-26	SAMN00993656	Fish		-	-	-
STIR-CD-27	SAMN00993658	Fish		-	-	-
STIR-CD-25	SAMN00993660	Fish		-	-	-
STIR-CD-22	SAMN00993718	Fish		-	-	-
STIR-CD-14	SAMN00993722	Fish		-	-	-
STIR-CD-28	SAMN00993773	Fish		-	-	-
STIR-CD-24	SAMN00993775	Fish		-	-	-
STIR-CD-01	SAMN02436257	Fish		-	-	-
ZQ0910	SAMN02469855	Fish		-	mainland China	2012
SA20-06	SAMN02603506	Fish		Kidney	Brazil	2006
ENC06	SAMN02727658	Fish		Water	Thailand	2011
FPrA02	SAMN02727743	Fish		Kidney	Thailand	2009
FNA07	SAMN02727744	Fish		Kidney	Thailand	2008
GX064	SAMN02991566	Fish		Brain	mainland China	2011
HN016	SAMN02992126	Fish		Brain	mainland China	2011
YM001	SAMN02996604	Fish		Brain	mainland China	2011
HZAUSC001	SAMN03955805	Fish		intestinal tract	mainland China	2014
WC1535	SAMN05370985	Fish		-	mainland China	2015
SS1219	SAMEA2272287	Frog		-	Taiwan	-
FWL1402	SAMN05187216	Frog		-	mainland China	2014
DE-NI-007	SAMEA1031420	Human		-	Germany	2008
DE-NI-032	SAMEA1031434	Human		-	Germany	2009
DE-NI-006	SAMEA1031437	Human		-	Germany	2008
DE-NI-0013	SAMEA1031443	Human		-	Germany	2009
DE-NI-033	SAMEA1031453	Human		-	Germany	2010
DE-NI-036	SAMEA1031463	Human		-	Germany	2010
DE-NI-012	SAMEA1031464	Human		-	Germany	2009
DE-NI-010	SAMEA1031465	Human		-	Germany	2008
DE-NI-037	SAMEA1031476	Human		-	Germany	2010
DE-NI-0017	SAMEA1031484	Human		-	Germany	2009
DE-NI-001	SAMEA1031488	Human		-	Germany	2007
DE-NI-040	SAMEA1031493	Human		-	Germany	2010
DE-NI-014	SAMEA1031494	Human		-	Germany	2009
DE-NI-041	SAMEA1031499	Human		-	Germany	2008
DE-NI-003	SAMEA1031501	Human		-	Germany	2008
DE-NI-004	SAMEA1031513	Human		-	Germany	2008
DE-NI-042	SAMEA1031519	Human		-	Germany	2010
DE-NI-022	SAMEA1031520	Human		-	Germany	2009
DE-NI-0019	SAMEA1031530	Human		-	Germany	2009
DE-NI-024	SAMN03435020	Human		Blood	Germany	2009
DE-NI-035	SAMN03435021	Human		Blood	Germany	2009
DE-PW-196	SAMN04481620	Human		Vaginal	Germany	2009
DE-PW-436	SAMN03435024	Human		Vaginal	Germany	2010
195-16-B-RAT	SAMN05762126	Rat		Nares	USA	2015
196-16-B-RAT	SAMN05762127	Rat		Blood	USA	2015
197-16-B-RAT	SAMN05762129	Rat		Cardiac lesion	USA	2015
198-16-B-RAT	SAMN05762133	Rat		Nares	USA	2015
0199-16-B-RAT	SAMN05762134	Rat		Nares	USA	2015
200-16-B-RAT	SAMN05762135	Rat		Cardiac lesion	USA	2015
0201-16-B-RAT	SAMN05762136	Rat		Fetus	USA	2015
MRIZ1-199	SAMN00993455	Seal		-	-	-
MRIZ1-202	SAMN02436191	Seal		-	-	-
MRIZ1-200	SAMN02436213	Seal		-	-	-
MRIZ1-201	SAMN02436251	Seal		-	-	-

## Sheet: Supplementary Table S2
Supplementary Table S2: Amino acid substitutions in PBPs found in the elephant isolates and AMR determinants identified in the previous study by Eisenberg et al. (2017).
ID	pbp1a	pbp1b	pbp2a	pbp2b	pbp2x		Penicillin	Amoxicilin	Cefotaxime	Moxifloxacin	Levofloxacin	Clindamycin	Enrofloxacin	Erythromycin	Tetracycline	Tiamulin	Gentamicin (1)	capsule type
161002207-5	V742A	A95D	S394G	V80A	-		-	-	-	-	-	-	-	-	-	-	-	-
161002207-6	V742A	A95D	S394G	V80A	-		-	-	-	-	-	-	-	-	-	-	-	-
161002208-5	V742A	A95D	S394G	V80A	-		-	-	-	-	-	-	-	-	-	-	-	-
10-7-D-02041 *	V742A	A95D; V64I	E18K	V80A	D572N		0.03 (S)	0.12 (S)	0.06 (S)	0.25 (S)	1 (I)	<0.25 (S)	0.5 (I)	0.5 (I)	<1 (S)	<4 (S)	>16	n.t.
141000096/2 *	V742A	A95D; V64I	E18K	V80A	D572N		0.03 (S)	0.12 (S)	0.06 (S)	0.25 (S)	1 (I)	<0.25 (S)	1 (I)	0.5 (I)	<1 (S)	<4 (S)	>16	n.t.
141014875 *	V742A	A95D; V64I	E18K	V80A	D572N		0.03 (S)	0.12 (S)	0.06 (S)	0.25 (S)	1 (I)	<0.25 (S)	0.5 (I)	0.25 (S)	<1 (S)	<4 (S)	>16	n.t.
151001913-2 *	V742A	A95D; V64I	E18K	V80A	D572N		0.06 (S)	0.12 (S)	0.06 (S)	0.25 (S)	1 (I)	<0.25 (S)	1 (I)	0.5 (I)	<1 (S)	<4 (S)	>16	n.t.
151002450-1 *	V742A	A95D; V64I	E18K	V80A	D572N		0.06 (S)	0.12 (S)	0.06 (S)	0.25 (S)	1 (I)	<0.25 (S)	0.5 (I)	0.5 (I)	<1 (S)	<4 (S)	-	n.t.
151002450-2 *	V742A	A95D; V64I	E18K	V80A	D572N		0.03 (S)	0.12 (S)	0.06 (S)	0.25 (S)	1 (I)	<0.25 (S)	1 (I)	0.25 (S)	<1 (S)	<4 (S)	>16	n.t.
151003337-1 *	V742A	A95D; V64I	E18K	V80A	D572N		0.06 (S)	0.12 (S)	0.06 (S)	0.25 (S)	1 (I)	<0.25 (S)	0.5 (I)	0.25 (S)	<1 (S)	<4 (S)	>8	n.t.
151003337-2 *	V742A	A95D; V64I	E18K	V80A	D572N		0.06 (S)	0.12 (S)	0.06 (S)	0.25 (S)	1 (I)	<0.25 (S)	1 (I)	0.25 (S)	<1 (S)	<4 (S)	-	n.t.
151003441-1 *	V742A	A95D; V64I	E18K	V80A	D572N		0.03 (S)	0.12 (S)	0.06 (S)	0.25 (S)	1 (I)	<0.25 (S)	1 (I)	0.25 (S)	<1 (S)	<4 (S)	>16	n.t.
151003441-2 *	V742A	A95D; V64I	E18K	V80A	D572N		0.06 (S)	0.12 (S)	0.06 (S)	0.25 (S)	1 (I)	<0.25 (S)	1 (I)	0.25 (S)	<1 (S)	<4 (S)	>16	n.t.
151003441-3 *	V742A	A95D; V64I	E18K	V80A	D572N		0.06 (S)	0.12 (S)	0.06 (S)	0.25 (S)	1 (I)	<0.25 (S)	1 (I)	0.25 (S)	<1 (S)	<4 (S)	>16	n.t.
151004802 *	V742A	A95D	S394G	V80A	-		0.06 (S)	0.12 (S)	0.06 (S)	0.25 (S)	1 (I)	<0.25 (S)	0.5 (I)	<0.125 (S)	<1 (S)	<4 (S)	-	n.t.
151005628-1	V742A	A95D	S394G	V80A	-		-	-	-	-	-	-	-	-	-	-	>16	-
151005628-2	V742A	A95D	S394G	V80A	-		-	-	-	-	-	-	-	-	-	-	>16	-
151006965-1	V742A	A95D	S394G	V80A	-		-	-	-	-	-	-	-	<0.125 (S)	<1 (S)	-	>8	-
151006965-2	V742A	A95D	S394G	V80A	-		-	-	-	-	-	-	-	<0.125 (S)	<1 (S)	-	> 8	-
151006967	V742A	A95D	S394G	V80A	-		0.06 (S)	0.12 (S)	-	-	-	-	-	-	-	-	>8	-
151008126	V742A	A95D; V64I	E18K	V80A	D572N		-	-	-	-	-	-	-	-	-	-	-	-
151010127	V742A	A95D	S394G	V80A	-		0.06 (S)	0.12 (S)	-	-	-	-	-	-	-	-	>8	-
151010216	V742A	A95D; V64I	E18K	V80A	D572N		0.06 (S)	0.12 (S)	-	-	-	-	-	-	-	-	>8	-
IHIT53690	V742A	A95D	-	V80A	-		-	-	-	-	-	-	-	-	-	-	-	-
							R: resistant; I: intermediate susceptible; S: susceptible
							(1) No MIC breakpoints are currently defined for gentamicin.

## Sheet: Supplementary Table S3
Supplementary Table S3: Clusters of GBS isolates from different host species identified with SKA.
ID	Cluster
0199-16-B-RAT_rat	1
0201-16-B-RAT_rat	2
09mas018883	3
10058_bovine	4
10-7-D-02041	5
141000096_2	5
141014875	5
151001913-2	5
151002450-1	5
151002450-2	5
151003337-1	5
151003337-2	5
151003441-1	5
151003441-2	5
151003441-3	5
151004802	6
151005628-1	7
151005628-2	8
151006965-1	8
151006965-2	9
151006967	8
151008126	5
151010127	9
151010216	5
161002207-5	8
161002207-6	9
161002208-5	9
195-16-B-RA_rat	10
196-16-B-RAT_rat	11
197-16-B-RAT_rat	11
198-16-B-RAT_rat	12
200-16-B-RAT_rat	2
9857_bovine	13
CCUG34230_bovine	14
DE-NI-0013_human	15
DE-NI-0017_human	16
DE-NI-0019_human	17
DE-NI-001_human	18
DE-NI-003_human	19
DE-NI-004_human	20
DE-NI-006_human	21
DE-NI-007_human	22
DE-NI-010_human	23
DE-NI-012_human	24
DE-NI-014_human	25
DE-NI-022_human	26
DE-NI-024_human	27
DE-NI-032_human	28
DE-NI-033_human	29
DE-NI-035_human	30
DE-NI-036_human	31
DE-NI-037_human	32
DE-NI-040_human	33
DE-NI-041_human	34
DE-NI-042_human	35
DE-PW-196_human	36
DE-PW-436_human	37
DK-B-USS-032_bovine	38
DK-B-USS-196_bovine	39
ENC06_fish	40
FNA07_fish	41
FPrA02_fish	42
FSLS3-027_bovine	43
FSLS3-105_bovine	44
FWL1402_frog	45
GBS-ST-1_dog	46
GD201008-001_fish	47
GX064_fish	47
HN016_fish	47
HZAUSC001_fish	47
IHIT53690	48
ILRI005_camel	49
ILRI021_camel	50
ILRI022_camel	51
ILRI027_camel	52
ILRI032_camel	53
ILRI064_camel	54
ILRI068_camel	55
ILRI125_camel	56
ILRI128_camel	57
JF4680_bovine	58
KKN-3-1L_fish	59
LADL_05-108a_fish	60
LADL-90-503_fish	61
mad3_bovine	62
MRI-Z1-198_dolphin	63
MRI-Z1-199_seal	64
MRI-Z1-200_seal	65
MRI-Z1-201_seal	66
MRI-Z1-202_seal	67
MRI-Z1-204_dog	68
MRI-Z1-205_dog	69
MRI-Z1-206_dog	70
SA296_bovine	71
SA2_bovine	72
SA35_bovine	73
SA91_bovine	74
SS1219_frog	75
ST_610_camel	51
ST_612_camel	76
ST_613_camel	77
ST_614_camel	78
ST_615_camel	79
ST_617_camel	80
ST_618_camel	81
STIR-CD-01_fish	82
STIR-CD-14_fish	83
STIR-CD-22_fish	84
STIR-CD-23_fish	85
STIR-CD-24_fish	86
STIR-CD-25_fish	87
STIR-CD-26_fish	88
STIR-CD-27_fish	89
STIR-CD-28_fish	88
UBN-6-2K_fish	90
VSA121_bovine	91
VSA16_bovine	92
VSA3_bovine	93
WC1535_fish	94
YM001_fish	95
ZQ0910_fish	96
